# Supplementary material for: Disproportional ventilatory response to incremental exercise in individuals with cerebral palsy
Source: Dev Med Child Neurol. 2026 Jan 18;68(8):1139–51. doi: 10.1111/dmcn.70164 (PMC13340625; doi:10.1111/dmcn.70164)
Supplement: Supplementary file 3 — Table S2: Statistical summary. [file DMCN-68-1139-s001.xlsx]

## Sheet: Cardiopulmonary characteristics
	Statistical Summary Document
	Manuscript Title:	Disproportional ventilatory response to acute incremental exercise in individuals with cerebral palsy
	Authors:	Linnéa Corell, Emma Hjalmarsson, Rodrigo Fernandez-Gonzalo, Annika Kruse, Sebastian Edman, Asta Kizyte, Rouli Wang, Daniele A. Cardinale, Around Edelman Bos, Peder Sörensson, Eva Pontén, Petra E.M. van Shie, Annemieke I Buizer, Jessica Norrbom, Ferdinand von Walden
	Underlying hypothesis:	We hypothesized that individuals with CP breathe more frequently during endurance exercise due to a combination of reduced tidal volume and altered pH and pCO2 levels
	Definitions of ‘n’:	Cerebral palsy n=16, Typically developed n=30
	Purpose of the study:	Integrative physiological analysis, including cardiopulmonary, metabolic, and muscular function
	Finding:	Individuals with CP have a disproportional ventilatory response to incremental exercise, not driven by metabolic perturbations. The increased ventilation resulted in high rate of perceived exertion and earlier signs of peripheral muscle fatigue as compared to TD
	Statistical summary table:	Cardiopulmonary characterization
						Cerebral Palsy						Typically Developed				Statistical Test	p-value
		Variable	Units	Table Number		Mean	SD	n			Mean	SD	n
		Electrocardiogram	n/a	n/a		n/a	n/a	14			n/a	n/a	26			n/a	n/a
		FVC	Absolute, L	2		2.34	1.33	10			4.92	1.33	29			Welch´s test	<0,0001
		FEV1	Absolute, L	2		1.85	0.98	9			3.92	0.96	29			Welch´s test	<0,0001
		FEV1/FVC	Absolute	2		84.56	14.72	9			80.69	8.74	29			Welch´s test	0.4725
		FEV1	% from predicted	2		57.21	32.59	9			104.8	15.18	29			Welch´s test	0.0021
		FEV1/FVC	% from predicted	2		100.6	26.79	9			94.62	9.0	29			Welch´s test	0.5281
						Median	Q3	Q1	n		Median	Q3	Q1	n
		NTpro-BNP	ng/L	n/a		33.5	51.75	26.0	10		27.5	41.75	20.75	22		Mann-Whitney test	0.3197
		FVC	% from predicted	2		52.66	81.98	28.29	10		106.4	122.0	88.35	29		Mann-Whitney test	<0,0001

## Sheet: Submaximal exercise test
	Statistical Summary Document
	Manuscript Title:	Disproportional ventilatory response to incremental exercise in individuals with cerebral palsy
	Authors:	Linnéa Corell, Emma Hjalmarsson, Rodrigo Fernandez-Gonzalo, Annika Kruse, Sebastian Edman, Asta Kizyte, Rouli Wang, Daniele A. Cardinale, Around Edelman Bos, Peder Sörensson, Eva Pontén, Petra E.M. van Shie, Annemieke I Buizer, Jessica Norrbom, Ferdinand von Walden
	Underlying hypothesis:	We hypothesized that individuals with CP breathe more frequently during endurance exercise due to a combination of reduced tidal volume and altered pH and pCO2 levels
	Definitions of ‘n’:	Cerebral palsy n=16, Typically developed n=30
	Purpose of the study:	Integrative physiological analysis, including cardiopulmonary, metabolic, and muscular function
	Finding:	Individuals with CP have a disproportional ventilatory response to incremental exercise, not driven by metabolic perturbations. The increased ventilation resulted in high rate of perceived exertion and earlier signs of peripheral muscle fatigue as compared to TD
	Statistical summary table:	Incremental submaximal exercise test
		Respiratory Frequency
		Unit	Figure Number		Cerebral Palsy					Typically Developed					Statistical Test			Post hoc test
		Breaths/min	1A			Mean	SD	n			Mean	SD	n		Mixed-effects analysis			Bonferroni
					Baseline	38.7821	8.60436	14		Baseline	34.8213	8.37421	30		Time vs group	0.2436		Baseline	0.1639
					Third to last	45.369	10.3836	10		Third to last	40.2039	9.76228	23		Time	<0,0001		Third to last	0.1996
					Second to last	47.14	10.8032	14		Second to last	43.1253	10.704	30		Group	0.1192		Second to last	0.2603
					Last	55.3843	11.0166	14		Last	48.044	11.9615	30					Last	0.0552
		Tidal Volume
		Unit	Figure Number		Cerebral Palsy					Typically Developed					Statistical Test			Post hoc test
		L	1B			Mean	SD	n			Mean	SD	n		Mixed-effects analysis			Bonferroni
					Baseline	0.898571	0.198682	14		Baseline	1.745	0.591577	30		Time vs group	0.8953		Baseline	<0,0001
					Third to last	0.891	0.238535	10		Third to last	1.80609	0.560955	23		Time	0.0006		Third to last	<0,0001
					Second to last	0.983571	0.245564	14		Second to last	1.84933	0.535247	30		Group	<0,0001		Second to last	<0,0001
					Last	1.04071	0.254633	14		Last	1.931	0.532025	30					Last	<0,0001
		Minute Ventilation
		Unit	Figure Number		Cerebral Palsy					Typically Developed					Statistical Test			Post hoc test
		L/min	1C			Mean	SD	n			Mean	SD	n		Mixed-effects analysis			Bonferroni
					Baseline	34.4979	10.5448	14		Baseline	56.846	12.2589	30		Time vs group	0.026		Baseline	<0,0001
					Third to last	39.877	13.1382	10		Third to last	68.4661	14.537	23		Time	<0,0001		Third to last	<0,0001
					Second to last	45.8	14.7903	14		Second to last	75.7037	16.8239	30		Group	<0,0001		Second to last	<0,0001
					Last	57.1843	17.9611	14		Last	88.555	19.6638	30					Last	<0,0001
		Heart Rate
		Unit	Figure Number		Cerebral Palsy					Typically Developed					Statistical Test			Post hoc test
		Beats/min	1D			Mean	SD	n			Mean	SD	n		Mixed-effects analysis			Bonferroni
					Baseline	136.428	21.9773	13		Baseline	155.513	15.2807	29		Time vs group	0.6479		Baseline	0.0112
					Third to last	149.612	16.6067	10		Third to last	170.179	9.23109	23		Time	<0,0001		Third to last	0.0034
					Second to last	160.67	16.6175	14		Second to last	177.21	13.0345	30		Group	0.0006		Second to last	0.0036
					Last	170.919	11.4905	13		Last	184.891	12.487	30					Last	0.0015
		Cardiovascular Intensity
		Unit	Figure Number		Cerebral Palsy					Typically Developed					Statistical Test			Post hoc test
		HRmean/HRmax	1E			Mean	SD	n			Mean	SD	n		Mixed-effects analysis			Bonferroni
					Baseline	0.7	0.123221	13		Baseline	0.794483	0.0798922	29		Time vs group	0.6686		Baseline	0.0215
					Third to last	0.763	0.0871844	10		Third to last	0.865217	0.0478511	23		Time	<0,0001		Third to last	0.0048
					Second to last	0.824286	0.0896759	14		Second to last	0.905667	0.0614583	30		Group	0.0007		Second to last	0.0063
					Last	0.873846	0.0578127	13		Last	0.944	0.0563609	30					Last	0.0013
		Borg Rating of Percived Exertion
		Unit	Figure Number		Cerebral Palsy					Typically Developed					Statistical Test			Post hoc test
		Borg Score	1F			Mean	SD	n			Mean	SD	n		Mixed-effects analysis			Bonferroni
					Baseline	11.1071	3.60117	14		Baseline	11.025	1.85852	30		Time vs group	0.5126		Baseline	0.9368
					Third to last	13.5	3.17543	7		Third to last	13.5217	1.44975	23		Time	<0,0001		Third to last	0.9865
					Second to last	13.9107	3.43848	14		Second to last	14.5333	1.69651	30		Group	0.7443		Second to last	0.5299
					Last	15.9286	3.74606	14		Last	16.2417	1.7647	30					Last	0.7698
		Respiratory Intensity Ratio
		Unit	Figure Number		Cerebral Palsy					Typically Developed					Statistical Test			Post hoc test
		n/a	1G			Mean	SD	n			Mean	SD	n		Mixed-effects analysis			Bonferroni
					Baseline	0.485556	0.273866	9		Baseline	0.364483	0.0955281	29		Time vs group	0.2276		Baseline	0.2267
					Third to last	0.427143	0.246016	7		Third to last	0.371364	0.0792402	22		Time	0.0029		Third to last	0.5753
					Second to last	0.518889	0.30649	9		Second to last	0.384138	0.0817451	29		Group	0.0308		Second to last	0.2268
					Last	0.553333	0.301911	9		Last	0.402069	0.0759407	29					Last	0.1735
		Adjusted Respiratory Frequency
		Unit	Figure Number		Cerebral Palsy					Typically Developed					Statistical Test			Post hoc test
		n/a	1H			Mean	SD	n			Mean	SD	n		Mixed-effects analysis			Bonferroni
					Baseline	54.3885	8.79308	13		Baseline	44.2441	12.8816	29		Time vs group	0.3497		Baseline	0.0055
					Third to last	59.168	9.72734	10		Third to last	46.7765	12.36	23		Time	<0,0001		Third to last	0.0054
					Second to last	57.1364	10.6863	14		Second to last	47.8573	12.3959	30		Group	0.0081		Second to last	0.0164
					Last	63.6254	12.3212	13		Last	51.124	13.4552	30					Last	0.0065
		Respiratory Exchange Ratio
		Unit	Figure Number		Cerebral Palsy					Typically Developed					Statistical Test			Post hoc test
		n/a	1I			Mean	SD	n			Mean	SD	n		Mixed-effects analysis			Bonferroni
					Baseline	0.855	0.0591933	14		Baseline	0.864333	0.0516409	30		Time vs group	0.3046		Baseline	0.6172
					Third to last	0.875	0.0657013	10		Third to last	0.88087	0.0429496	23		Time	<0,0001		Third to last	0.7995
					Second to last	0.877857	0.0619154	14		Second to last	0.899	0.0423735	30		Group	0.25		Second to last	0.2615
					Last	0.908571	0.0572252	14		Last	0.944667	0.0777588	30					Last	0.0928
		Ventilatory Efficiency
		Unit	Figure Number		Cerebral Palsy					Typically Developed					Statistical Test			Post hoc test
		n/a	Supplementary Figure 1			Mean	SD	n			Mean	SD	n		Mixed-effects analysis			Bonferroni
					Baseline	35.5029	5.42732	14		Baseline	29.0553	2.70206	30		Time vs group	0.0339		Baseline	0.0007
					Third to last	37.244	6.62153	10		Third to last	29.8861	2.99636	23		Time	<0,0001		Third to last	0.0066
					Second to last	38.0357	6.67662	14		Second to last	30.7567	3.39821	30		Group	<0,0001		Second to last	0.0014
					Last	40.3443	7.19544	14		Last	32.19	3.88934	30					Last	0.001
		pCO2
		Unit	Figure Number		Cerebral Palsy					Typically Developed					Statistical Test			Post hoc test
		Normalized	2A			Mean	SD	n			Mean	SD	n		Mixed-effects analysis			Bonferroni
					Baseline	0.986	0.212718	10		Baseline	0.986897	0.162395	29		Time vs group	0.0259		Baseline	0.9905
					Third to last	0.903333	0.132765	6		Third to last	0.899444	0.154062	18		Time	<0,0001		Third to last	0.9537
					Second to last	0.939167	0.186765	12		Second to last	0.86	0.127947	28		Group	0.6027		Second to last	0.1995
					Last	0.899167	0.196212	12		Last	0.838621	0.139763	29					Last	0.3458
		Lactate
		Unit	Figure Number		Cerebral Palsy					Typically Developed					Statistical Test			Post hoc test
		Normalized	2B			Mean	SD	n			Mean	SD	n		Mixed-effects analysis			Bonferroni
					Baseline	1.66769	0.828303	13		Baseline	1.87733	0.901936	30		Time vs group	0.0008		Baseline	0.4652
					Third to last	1.45143	0.736465	7		Third to last	2.13632	0.802186	19		Time	<0,0001		Third to last	0.0633
					Second to last	2.12357	0.948485	14		Second to last	3.15552	1.23808	29		Group	0.0285		Second to last	0.0049
					Last	3.09786	1.40515	14		Last	4.55567	1.80411	30					Last	0.0064
		pH
		Unit	Figure Number		Cerebral Palsy					Typically Developed					Statistical Test			Post hoc test
		Absolute	2C			Mean	SD	n			Mean	SD	n		Mixed-effects analysis			Bonferroni
					Baseline	7.3206	0.0731531	10		Baseline	7.33078	0.0484429	27		Time vs group	0.9411		Baseline	0.6904
					Third to last	7.3665	0.0289465	6		Third to last	7.36347	0.0468125	15		Time	0.0145		Third to last	0.86
					Second to last	7.33242	0.0670745	12		Second to last	7.34088	0.0611826	26		Group	0.8232		Second to last	0.714
					Last	7.31733	0.068484	12		Last	7.32178	0.0556067	27					Last	0.8455

## Sheet: Exercise test to task failure
	Statistical Summary Document
	Manuscript Title:	Disproportional ventilatory response to incremental exercise in individuals with cerebral palsy
	Authors:	Linnéa Corell, Emma Hjalmarsson, Rodrigo Fernandez-Gonzalo, Annika Kruse, Sebastian Edman, Asta Kizyte, Rouli Wang, Daniele A. Cardinale, Around Edelman Bos, Peder Sörensson, Eva Pontén, Petra E.M. van Shie, Annemieke I Buizer, Jessica Norrbom, Ferdinand von Walden
	Underlying hypothesis:	We hypothesized that individuals with CP breathe more frequently during endurance exercise due to a combination of reduced tidal volume and altered pH and pCO2 levels
	Definitions of ‘n’:	Cerebral palsy n=16, Typically developed n=30
	Purpose of the study:	Integrative physiological analysis, including cardiopulmonary, metabolic, and muscular function
	Finding:	Individuals with CP have a disproportional ventilatory response to incremental exercise, not driven by metabolic perturbations. The increased ventilation resulted in high rate of perceived exertion and earlier signs of peripheral muscle fatigue as compared to TD
	Statistical summary table:	Exercise test to task failure
		Respiratory Frequency
		Unit	Figure Number		Cerebral Palsy						Typically Developed						Statistical Test			Post hoc test
		Breaths/min	3A			Median	Q3	Q1	n			Median	Q3	Q1	n		2way ANOVA			Bonferroni
					0.05	32.9	43.635	27.9125	12		0.05	33.715	41.7425	25.6725	30		Time vs group	0.1782		0.05	0.7651
					0.1	35.915	49.75	29.835	12		0.1	36.42	44.63	29.4575	30		Time	<0,0001		0.1	0.6735
					0.15	37.325	53.8175	35.845	12		0.15	38.985	47.665	32.5	30		Group	0.2785		0.15	0.3349
					0.2	40.015	55.5025	34.9475	12		0.2	40.265	47.855	32.81	30					0.2	0.3774
					0.25	41.505	51.22	36.53	12		0.25	41.995	46.64	33.2225	30					0.25	0.4433
					0.3	43.755	54.95	33.8325	12		0.3	42.12	46.2775	35.06	30					0.3	0.4306
					0.35	45.985	54.275	39.52	12		0.35	43.425	50.5575	38.045	30					0.35	0.3708
					0.4	47.52	58.625	39.945	12		0.4	43.545	50.5225	36.5325	30					0.4	0.2601
					0.45	49.35	57.405	41.11	12		0.45	45.57	52.3875	39.0075	30					0.45	0.3537
					0.5	52.25	60.2475	42.47	12		0.5	46.75	52.995	39.125	30					0.5	0.1787
					0.55	55.18	61.44	43.3975	12		0.55	49.33	55.3125	39.6725	30					0.55	0.1217
					0.6	56.23	61.3725	44.8425	12		0.6	50.765	56.59	41.32	30					0.6	0.1637
					0.65	58.11	64.4425	44.9275	12		0.65	52.43	57.96	43.67	30					0.65	0.1973
					0.7	59.045	67.695	49.775	12		0.7	54.315	60.8825	45.065	30					0.7	0.1589
					0.75	59.875	65.4725	52.2025	12		0.75	54.58	63.035	48.1775	30					0.75	0.2028
					0.8	59.24	64.2675	55.025	12		0.8	56.46	64.08	49.8625	30					0.8	0.2344
					0.85	61.41	64.3	55.3875	12		0.85	59.085	64.595	53.2775	30					0.85	0.4687
					0.9	62.61	68.4825	55.765	12		0.9	61.44	64.735	57.935	30					0.9	0.5413
					0.95	60.285	68.1825	53.1375	12		0.95	62.76	67.395	59.205	30					0.95	0.9363
					1	58.685	67.825	52.9475	12		1	61.5	64.9825	58.995	30					1	0.6384
		Tidal Volume
		Unit	Figure Number		Cerebral Palsy						Typically Developed						Statistical Test			Post hoc test
		L	3B			Median	Q3	Q1	n			Median	Q3	Q1	n		Mixed-effects analysis			Bonferroni
					0.05	0.775	0.9075	0.6025	12		0.05	1.255	1.63	0.9775	30		Time vs group	0.0002		0.05	<0,0001
					0.1	0.8	0.875	0.7475	12		0.1	1.235	1.6375	1.005	30		Time	<0,0001		0.1	<0,0001
					0.15	0.76	0.9675	0.7175	12		0.15	1.435	1.8025	1.12	30		Group	<0,0001		0.15	<0,0001
					0.2	0.835	1.0175	0.755	12		0.2	1.51	1.8975	1.15	30					0.2	<0,0001
					0.25	0.845	1.0625	0.795	12		0.25	1.56	2.095	1.2025	30					0.25	<0,0001
					0.3	0.91	1.1225	0.81	12		0.3	1.64	2.1075	1.2675	30					0.3	<0,0001
					0.35	0.89	1.135	0.8075	12		0.35	1.645	2.12	1.26	30					0.35	<0,0001
					0.4	0.95	1.1325	0.8075	12		0.4	1.73	2.1875	1.295	30					0.4	<0,0001
					0.45	1.01	1.18	0.8525	12		0.45	1.725	2.36	1.2925	30					0.45	<0,0001
					0.5	0.985	1.235	0.86	12		0.5	1.79	2.4125	1.32	30					0.5	<0,0001
					0.55	1.04	1.23	0.905	12		0.55	1.785	2.3225	1.3825	30					0.55	<0,0001
					0.6	1.055	1.3525	0.92	12		0.6	1.805	2.46	1.395	30					0.6	<0,0001
					0.65	1.06	1.4	0.925	12		0.65	1.79	2.445	1.4475	30					0.65	<0,0001
					0.7	1.145	1.39	0.94	12		0.7	1.85	2.495	1.4875	30					0.7	<0,0001
					0.75	1.235	1.37	1.0325	12		0.75	1.895	2.545	1.5175	30					0.75	<0,0001
					0.8	1.205	1.4575	1.0625	12		0.8	1.945	2.55	1.5725	30					0.8	<0,0001
					0.85	1.17	1.475	0.9925	12		0.85	1.91	2.4575	1.5575	30					0.85	<0,0001
					0.9	1.14	1.53	1.0525	12		0.9	1.88	2.295	1.5725	30					0.9	0.0001
					0.95	1.225	1.5625	1.0575	12		0.95	1.88	2.24	1.585	30					0.95	0.001
					1	1.205	1.545	1.085	12		1	1.855	2.215	1.62	30					1	0.0006
		Minute Ventilation
		Unit	Figure Number		Cerebral Palsy						Typically Developed						Statistical Test			Post hoc test
		L/min	3C			Median	Q3	Q1	n			Median	Q3	Q1	n		2way ANOVA			Bonferroni
					0.05	24.75	36.695	18.895	12		0.05	38.825	48.615	34.1375	30		Time vs group	<0,0001		0.05	0.0005
					0.1	32.08	40.7625	22.5575	12		0.1	44.995	55.095	39.4575	30		Time	<0,0001		0.1	0.0003
					0.15	37.025	42.065	23.61	12		0.15	52.545	63.4675	45.6075	30		Group	<0,0001		0.15	<0,0001
					0.2	40.24	52.32	25.855	12		0.2	55.985	67.355	50.215	30					0.2	<0,0001
					0.25	40.09	49.44	27.4575	12		0.25	60.955	74.4	55.0825	30					0.25	<0,0001
					0.3	45.56	54.165	27.435	12		0.3	63.085	78.27	58.2575	30					0.3	<0,0001
					0.35	42.915	56.7925	29.1225	12		0.35	70.37	84.5275	59.85	30					0.35	<0,0001
					0.4	46.58	58.3075	31.64	12		0.4	73.86	87.29	63.5225	30					0.4	<0,0001
					0.45	50.415	62.5225	36.2075	12		0.45	78.535	90.965	68.0175	30					0.45	<0,0001
					0.5	49.185	66.4225	39.735	12		0.5	83.45	94.17	71.0675	30					0.5	<0,0001
					0.55	53.525	76.29	40.41	12		0.55	86.595	98.275	75.1575	30					0.55	0.0003
					0.6	55.19	79.37	41.3775	12		0.6	87.525	104.705	78.43	30					0.6	0.0008
					0.65	59.645	83.9725	46.1675	12		0.65	89.745	108.88	83.645	30					0.65	0.0002
					0.7	61.625	86.88	49.5325	12		0.7	96.125	111.177	88.92	30					0.7	0.0003
					0.75	63.995	90.1425	56.5625	12		0.75	98.85	116.7	93.625	30					0.75	0.0001
					0.8	63.515	97.8725	59.49	12		0.8	103.875	119.892	94.105	30					0.8	0.0012
					0.85	66.415	102.335	58.08	12		0.85	108.245	126.438	96.525	30					0.85	0.0008
					0.9	66.28	107.415	58.8975	12		0.9	112.595	128.795	102.97	30					0.9	0.0011
					0.95	72.62	112.75	62.3575	12		0.95	115.155	133.632	101.74	30					0.95	0.002
					1	70.655	110.897	59.9425	12		1	113.11	136.317	100.188	30					1	0.0012
		Heart Rate
		Unit	Figure Number		Cerebral Palsy						Typically Developed						Statistical Test			Post hoc test
		Beats/min	3D			Median	Q3	Q1	n			Median	Q3	Q1	n		2way ANOVA			Bonferroni
					0.05	134	156	123	11		0.05	154	165	140.25	28		Time vs group	0.0031		0.05	0.086
					0.1	151	159	128	11		0.1	158	168.75	149	28		Time	<0,0001		0.1	0.0581
					0.15	155	164	129	11		0.15	166.5	173.5	158.25	28		Group	0.0004		0.15	0.0181
					0.2	153	167	132	11		0.2	171.5	176.75	164	28					0.2	0.0079
					0.25	153	169	140	11		0.25	173.5	180	167.75	28					0.25	0.0042
					0.3	160	170	144	11		0.3	176	183	170	28					0.3	0.0043
					0.35	162	171	137	11		0.35	180.5	185	171.25	28					0.35	0.0043
					0.4	165	171	151	11		0.4	181	187	174.25	28					0.4	0.0025
					0.45	166	174	161	11		0.45	182.5	188	176.25	28					0.45	0.0025
					0.5	170	177	162	11		0.5	184.5	190.75	178.25	28					0.5	0.0017
					0.55	171	178	165	11		0.55	186	191.75	180.25	28					0.55	0.0014
					0.6	176	181	166	11		0.6	188	192.75	182.25	28					0.6	0.0018
					0.65	178	186	168	11		0.65	190	194.75	185	28					0.65	0.0037
					0.7	181	187	171	11		0.7	191.5	198	186.25	28					0.7	0.0014
					0.75	182	186	174	11		0.75	192	197	188.25	28					0.75	0.0017
					0.8	183	185	176	11		0.8	193	198.75	189.25	28					0.8	0.0009
					0.85	184	191	178	11		0.85	193.5	199.75	190.25	28					0.85	0.0015
					0.9	186	192	182	11		0.9	195	201	191	28					0.9	0.0023
					0.95	187	192	183	11		0.95	197	201.75	192	28					0.95	0.0043
					1	186	190	182	11		1	199	203	192.25	28					1	0.0024
		Cardiovascular Intensity
		Unit	Figure Number		Cerebral Palsy						Typically Developed						Statistical Test			Post hoc test
		HRmean/HRmax	3E			Median	Q3	Q1	n			Median	Q3	Q1	n		2way ANOVA			Bonferroni
					0.05	0.72	0.77	0.61	11		0.05	0.785	0.87	0.69	28		Time vs group	0.0013		0.05	0.103
					0.1	0.76	0.79	0.63	11		0.1	0.82	0.8875	0.7325	28		Time	<0,0001		0.1	0.0655
					0.15	0.77	0.86	0.64	11		0.15	0.845	0.91	0.79	28		Group	0.0004		0.15	0.0179
					0.2	0.78	0.88	0.67	11		0.2	0.88	0.93	0.82	28					0.2	0.0098
					0.25	0.79	0.89	0.68	11		0.25	0.89	0.95	0.8325	28					0.25	0.0057
					0.3	0.81	0.9	0.7	11		0.3	0.91	0.96	0.85	28					0.3	0.0047
					0.35	0.83	0.9	0.71	11		0.35	0.91	0.96	0.87	28					0.35	0.0066
					0.4	0.83	0.91	0.74	11		0.4	0.94	0.9675	0.88	28					0.4	0.0025
					0.45	0.85	0.92	0.79	11		0.45	0.93	0.97	0.8925	28					0.45	0.0023
					0.5	0.86	0.93	0.81	11		0.5	0.94	0.98	0.9	28					0.5	0.0009
					0.55	0.87	0.93	0.83	11		0.55	0.95	0.99	0.9025	28					0.55	0.0007
					0.6	0.88	0.93	0.86	11		0.6	0.96	1.005	0.9225	28					0.6	0.0003
					0.65	0.9	0.94	0.89	11		0.65	0.965	1.0125	0.93	28					0.65	0.0004
					0.7	0.91	0.95	0.89	11		0.7	0.98	1.025	0.9425	28					0.7	<0,0001
					0.75	0.92	0.95	0.91	11		0.75	0.995	1.0175	0.95	28					0.75	<0,0001
					0.8	0.93	0.94	0.92	11		0.8	0.995	1.0325	0.9525	28					0.8	<0,0001
					0.85	0.93	0.94	0.92	11		0.85	0.995	1.02	0.96	28					0.85	<0,0001
					0.9	0.95	0.96	0.94	11		0.9	1	1.04	0.97	28					0.9	<0,0001
					0.95	0.95	0.97	0.94	11		0.95	1	1.04	0.97	28					0.95	0.0001
					1	0.96	0.97	0.92	11		1	1	1.05	0.98	28					1	0.0002
		Borg Rating of Percived Exertion
		Unit	Figure Number		Cerebral Palsy						Typically Developed						Statistical Test
		Borg Score	3F			Median	Q3	Q1	n			Median	Q3	Q1	n		Mann-Whitney
					Post Exercise	19	19.88	18.5	12		Post Exercise	19	19.94	18.5	28		0.6299
		Respiratory Intensity Ratio
		Unit	Figure Number		Cerebral Palsy						Typically Developed						Statistical Test			Post hoc test
		n/a	3G			Median	Q3	Q1	n			Median	Q3	Q1	n		Mixed-effects analysis			Bonferroni
					0.05	0.355	0.6925	0.215	8		0.05	0.26	0.335	0.215	29		Time vs group	<0,0001		0.05	0.111
					0.1	0.39	0.725	0.225	8		0.1	0.27	0.345	0.22	29		Time	<0,0001		0.1	0.1039
					0.15	0.445	0.71	0.2225	8		0.15	0.3	0.36	0.26	29		Group	0.0009		0.15	0.131
					0.2	0.52	0.6675	0.24	8		0.2	0.31	0.375	0.28	29					0.2	0.1132
					0.25	0.485	0.6925	0.245	8		0.25	0.34	0.39	0.3	29					0.25	0.1611
					0.3	0.49	0.7675	0.25	8		0.3	0.35	0.39	0.305	29					0.3	0.1352
					0.35	0.485	0.8025	0.26	8		0.35	0.35	0.405	0.305	29					0.35	0.154
					0.4	0.525	0.78	0.285	8		0.4	0.36	0.42	0.315	29					0.4	0.1379
					0.45	0.54	0.8175	0.2975	8		0.45	0.36	0.42	0.325	29					0.45	0.1148
					0.5	0.55	0.785	0.275	8		0.5	0.36	0.42	0.325	29					0.5	0.137
					0.55	0.595	0.79	0.3025	8		0.55	0.37	0.44	0.325	29					0.55	0.108
					0.6	0.58	0.8175	0.315	8		0.6	0.39	0.455	0.345	29					0.6	0.1073
					0.65	0.595	0.8475	0.3225	8		0.65	0.39	0.465	0.345	29					0.65	0.0991
					0.7	0.625	0.86	0.34	8		0.7	0.4	0.475	0.355	29					0.7	0.0857
					0.75	0.63	0.8625	0.3525	8		0.75	0.4	0.465	0.37	29					0.75	0.0866
					0.8	0.71	0.88	0.3525	8		0.8	0.4	0.475	0.37	29					0.8	0.0657
					0.85	0.695	0.8575	0.3575	8		0.85	0.42	0.465	0.37	29					0.85	0.0772
					0.9	0.7	0.8425	0.3775	8		0.9	0.41	0.455	0.365	29					0.9	0.0651
					0.95	0.745	0.88	0.39	8		0.95	0.41	0.455	0.37	29					0.95	0.0493
					1	0.71	0.9275	0.4	8		1	0.41	0.45	0.365	29					1	0.044
		Adjusted Respiratory Freqency
		Unit	Figure Number		Cerebral Palsy						Typically Developed						Statistical Test			Post hoc test
		n/a	3H			Median	Q3	Q1	n			Median	Q3	Q1	n		2way ANOVA			Bonferroni
					0.05	50.33	63.04	43.53	11		0.05	42.765	51.23	33.9475	28		Time vs group	0.0037		0.05	0.0854
					0.1	49.85	58.21	45.54	11		0.1	46.2	53.4025	37.7425	28		Time	<0,0001		0.1	0.0791
					0.15	52.97	68.71	48.13	11		0.15	47.805	52.72	38.7025	28		Group	0.0181		0.15	0.017
					0.2	52.67	66.14	48.7	11		0.2	46.35	53.425	38.3675	28					0.2	0.0127
					0.25	55.05	59.33	48.45	11		0.25	46.98	52.415	38.8175	28					0.25	0.0137
					0.3	59.49	63.45	43.67	11		0.3	45.84	54.0675	40.1025	28					0.3	0.0311
					0.35	59.55	63.28	50.09	11		0.35	47.29	57.83	40.9375	28					0.35	0.0118
					0.4	59.03	66.98	51.09	11		0.4	48.54	56.855	41.265	28					0.4	0.0126
					0.45	58.49	68.99	51.06	11		0.45	49.935	57.1325	44.805	28					0.45	0.0318
					0.5	61.02	67.84	52.33	11		0.5	50.6	58.25	42.0825	28					0.5	0.0182
					0.55	63.96	70.61	52.66	11		0.55	51.835	59.905	43.2925	28					0.55	0.0129
					0.6	63.98	69.14	52.89	11		0.6	52.615	60.4125	44.1475	28					0.6	0.0175
					0.65	62.71	72.9	52.05	11		0.65	54.395	61.8775	48.27	28					0.65	0.0313
					0.7	65.98	74.64	57.66	11		0.7	56.595	64.105	48.94	28					0.7	0.0266
					0.75	65.35	71.42	58.44	11		0.75	57.325	66.1875	50.0625	28					0.75	0.0336
					0.8	64.62	71.23	63.06	11		0.8	57.55	65.4675	53.3425	28					0.8	0.0319
					0.85	66.21	69.2	60.59	11		0.85	58.575	66.12	53.5125	28					0.85	0.0885
					0.9	65.53	74.22	62.22	11		0.9	61.96	66.1825	56.405	28					0.9	0.1301
					0.95	65.66	72.33	62.2	11		0.95	61.94	66.6425	58.27	28					0.95	0.296
					1	63.55	68.08	57.02	11		1	61.505	64.5475	57.8525	28					1	0.6002
		Respiratory Exchange Ratio
		Unit	Figure Number		Cerebral Palsy						Typically Developed						Statistical Test			Post hoc test
		n/a	3I			Median	Q3	Q1	n			Median	Q3	Q1	n		Mixed-effects analysis			Bonferroni
					0.05	0.765	0.8375	0.7175	12		0.05	0.755	0.8525	0.6675	30		Time vs group	<0,0001		0.05	0.4141
					0.1	0.735	0.8825	0.705	12		0.1	0.76	0.82	0.695	30		Time	<0,0001		0.1	0.4668
					0.15	0.74	0.895	0.7125	12		0.15	0.74	0.7925	0.71	30		Group	0.9458		0.15	0.487
					0.2	0.775	0.8925	0.745	12		0.2	0.76	0.82	0.71	30					0.2	0.2385
					0.25	0.8	0.885	0.74	12		0.25	0.8	0.8225	0.7475	30					0.25	0.409
					0.3	0.815	0.96	0.7725	12		0.3	0.82	0.85	0.77	30					0.3	0.2417
					0.35	0.82	0.96	0.77	12		0.35	0.83	0.8725	0.8	30					0.35	0.6178
					0.4	0.84	0.9575	0.785	12		0.4	0.85	0.88	0.825	30					0.4	0.628
					0.45	0.87	0.95	0.8225	12		0.45	0.88	0.9025	0.83	30					0.45	0.6409
					0.5	0.875	0.96	0.82	12		0.5	0.88	0.93	0.85	30					0.5	0.9614
					0.55	0.89	0.985	0.8175	12		0.55	0.9	0.95	0.8675	30					0.55	0.9951
					0.6	0.905	1	0.865	12		0.6	0.91	0.9625	0.88	30					0.6	0.7325
					0.65	0.92	1.0175	0.91	12		0.65	0.925	0.9775	0.9	30					0.65	0.8706
					0.7	0.955	1.015	0.91	12		0.7	0.935	1	0.92	30					0.7	0.841
					0.75	0.945	1.0475	0.9025	12		0.75	0.96	1.025	0.94	30					0.75	0.7552
					0.8	0.96	1.0725	0.9125	12		0.8	0.98	1.0425	0.95	30					0.8	0.7695
					0.85	0.965	1.085	0.865	12		0.85	1.01	1.0625	0.9675	30					0.85	0.2594
					0.9	0.975	1.0575	0.8675	12		0.9	1.02	1.07	0.98	30					0.9	0.1539
					0.95	0.99	1.075	0.88	12		0.95	1.045	1.095	0.9975	30					0.95	0.1153
					1	0.97	1.075	0.87	12		1	1.06	1.105	1.01	30					1	0.0328
		pCO2
		Unit	Figure Number		Cerebral Palsy						Typically Developed						Statistical Test			Post hoc test
		Normalized	4A			Median	Q3	Q1	n			Median	Q3	Q1	n		Mixed-effects analysis			Bonferroni
					Pre	1.005	1.0575	0.9	9		Pre	0.99	1.05	0.935	29		Time vs group	0.0131		Pre
					Post	0.905	1.145	0.835	9		Post	1.145	1.3375	0.95	28		Time	<0,0001		Post	0.0032
					3M Post	0.745	0.8475	0.6775	9		3M Post	0.76	0.905	0.68	29		Group	0.0616		3M Post	0.4265
		Lactate
		Unit	Figure Number		Cerebral Palsy						Typically Developed						Statistical Test			Post hoc test
		Normalized	4B			Median	Q3	Q1	n			Median	Q3	Q1	n		Mixed-effects analysis			Bonferroni
					Pre	0.985	1.08	0.87	12		Pre	0.92	1.23	0.67	30		Time vs group	<0,0001		Pre
					Post	3.33	5.8225	2.3125	12		Post	8.09	9.14	6.42	30		Time	<0,0001		Post	<0,0001
					3M Post	3.26	5.63	2.23	12		3M Post	7.74	8.9525	6.3025	30		Group	0.0004		3M Post	0.0004
		pH
		Unit	Figure Number		Cerebral Palsy						Typically Developed						Statistical Test			Post hoc test
		Absolute	4C			Median	Q3	Q1	n			Median	Q3	Q1	n		Mixed-effects analysis			Bonferroni
					Pre	7.3345	7.35175	7.3245	10		Pre	7.3485	7.3675	7.3185	28		Time vs group	<0,0001		Pre	0.3096
					Post	7.2615	7.302	7.1495	10		Post	7.158	7.1995	7.078	25		Time	<0,0001		Post	0.0048
					3M Post	7.292	7.33425	7.2075	10		3M Post	7.197	7.24975	7.1195	26		Group	0.0064		3M Post	0.0058
		Oxygen Pulse
		Unit	Figure Number		Cerebral Palsy						Typically Developed						Statistical Test
		VO2/HR	5A			Median	Q3	Q1	n			Median	Q3	Q1	n		Mann-Whitney
					Max Value	9.74	11.27	7.62	11		Max Value	15.44	19.42	13.2	28		<0,0001
		Ventilatory Efficiency
		Unit	Figure Number		Cerebral Palsy						Typically Developed						Statistical Test
		Slope	5B			Median	Q3	Q1	n			Median	Q3	Q1	n		Mann-Whitney
					Max Value	39.84	45.33	35.76	12		Max Value	34.76	37.73	31.03	30		0.0022
		Breathing Reserve
		Unit	Figure Number		Cerebral Palsy						Typically Developed						Statistical Test
		%	5C			Median	Q3	Q1	n			Median	Q3	Q1	n		Mann-Whitney
					Max Value	2.23	14.04	-31.68	7		Max Value	19.54	26.51	14.92	29		0.0002
		Muscle fatigue measured with EMG: Vastus Lateralis Most Affceted Leg
		Unit	Figure Number		Cerebral Palsy						Typically Developed						Statistical Test			Post hoc test
		EMG Fatigue Index	6A			Median	Q3	Q1	n			Median	Q3	Q1	n		Mixed-effects analysis			Bonferroni
					0.05	0.112	0.26295	0	7		0.05	0.112	0.26295	0	17		Time vs group	0.0041		0.05	0.0412
					0.1	0.2978	0.69445	0.18695	7		0.1	0.2978	0.69445	0.18695	17		Time	0.4611		0.1	0.1924
					0.15	0.4275	0.73305	0.19065	7		0.15	0.4275	0.73305	0.19065	17		Group	0.2237		0.15	0.9375
					0.2	0.4509	0.6854	0.2145	7		0.2	0.4509	0.6854	0.2145	17					0.2	0.9785
					0.25	0.5465	0.7027	0.2911	7		0.25	0.5465	0.7027	0.2911	17					0.25	0.5834
					0.3	0.4475	0.6407	0.3381	7		0.3	0.4475	0.6407	0.3381	17					0.3	0.8707
					0.35	0.5643	0.68565	0.3596	7		0.35	0.5643	0.68565	0.3596	17					0.35	0.947
					0.4	0.5823	0.82175	0.361	7		0.4	0.5823	0.82175	0.361	17					0.4	0.6553
					0.45	0.5956	0.69195	0.44155	7		0.45	0.5956	0.69195	0.44155	17					0.45	0.5643
					0.5	0.5095	0.7945	0.45555	7		0.5	0.5095	0.7945	0.45555	17					0.5	0.1977
					0.55	0.5812	0.7378	0.4848	7		0.55	0.5812	0.7378	0.4848	17					0.55	0.2328
					0.6	0.4766	0.7098	0.3147	7		0.6	0.4766	0.7098	0.3147	17					0.6	0.3041
					0.65	0.6403	0.78275	0.4299	7		0.65	0.6403	0.78275	0.4299	17					0.65	0.024
					0.7	0.5413	0.7374	0.44825	7		0.7	0.5413	0.7374	0.44825	17					0.7	0.0256
					0.75	0.6045	0.8867	0.49105	7		0.75	0.6045	0.8867	0.49105	17					0.75	0.0684
					0.8	0.6078	0.70015	0.455	7		0.8	0.6078	0.70015	0.455	17					0.8	0.0248
					0.85	0.7031	0.83775	0.34255	7		0.85	0.7031	0.83775	0.34255	17					0.85	0.0671
					0.9	0.5339	0.7263	0.26585	7		0.9	0.5339	0.7263	0.26585	17					0.9	0.3168
					0.95	0.285	0.56065	0.0603	7		0.95	0.285	0.56065	0.0603	17					0.95	0.2046
					1	0.5443	0.70045	0.3027	7		1	0.5443	0.70045	0.3027	17					1	0.6
		Muscle fatigue measured with EMG: Gastrocnemius Medialis Most Affceted Leg
		Unit	Figure Number		Cerebral Palsy						Typically Developed						Statistical Test			Post hoc test
		EMG Fatigue Index	6B			Median	Q3	Q1	n			Median	Q3	Q1	n		2way ANOVA			Bonferroni
					0.05	0.3998	0.6192	0.2669	7		0.05	0.2814	0.5005	0.006	17		Time vs group	0.0098		0.05	0.3426
					0.1	0.5704	0.9382	0.5094	7		0.1	0.3068	0.66265	0.09105	17		Time	0.5361		0.1	0.0304
					0.15	0.6877	1	0.414	7		0.15	0.4919	0.55735	0.2738	17		Group	0.0653		0.15	0.0931
					0.2	0.3483	0.5485	0.3178	7		0.2	0.5332	0.80515	0.2522	17					0.2	0.21
					0.25	0.4966	0.7151	0.1118	7		0.25	0.4691	0.72445	0.19145	17					0.25	0.8017
					0.3	0.3834	0.5027	0.0892	7		0.3	0.3771	0.6897	0.20045	17					0.3	0.2532
					0.35	0.3159	0.6203	0.2983	7		0.35	0.5042	0.6242	0.19995	17					0.35	0.775
					0.4	0.1754	0.4667	0	7		0.4	0.4126	0.6897	0.29855	17					0.4	0.041
					0.45	0.4297	0.4832	0.3431	7		0.45	0.4939	0.72275	0.2873	17					0.45	0.1861
					0.5	0.4568	0.5083	0.2939	7		0.5	0.5829	0.8423	0.42295	17					0.5	0.0573
					0.55	0.2051	0.4947	0.0262	7		0.55	0.605	0.7305	0.45255	17					0.55	0.0032
					0.6	0.3007	0.763	0.1467	7		0.6	0.5394	0.791	0.2502	17					0.6	0.3528
					0.65	0.2883	0.4025	0.1303	7		0.65	0.5971	0.8649	0.4363	17					0.65	0.0013
					0.7	0.528	0.5787	0.2442	7		0.7	0.6289	0.78035	0.42725	17					0.7	0.3781
					0.75	0.3386	0.3885	0.2683	7		0.75	0.4696	0.69415	0.2355	17					0.75	0.5164
					0.8	0.4967	0.5951	0.0996	7		0.8	0.5207	0.69145	0.40575	17					0.8	0.3306
					0.85	0.5631	0.6858	0.2725	7		0.85	0.4755	0.57425	0.2502	17					0.85	0.5464
					0.9	0.4472	0.6334	0.1115	7		0.9	0.6774	0.85655	0.4374	17					0.9	0.0956
					0.95	0.5358	0.6244	0.0924	7		0.95	0.5459	0.7639	0.33825	17					0.95	0.3221
					1	0.3553	0.7483	0.0762	7		1	0.4739	0.766	0.308	17					1	0.3779
		Muscle fatigue measured with EMG: Vastus Lateralis Less Affected Leg
		Unit	Figure Number		Cerebral Palsy						Typically Developed						Statistical Test			Post hoc test
		EMG Fatigue Index	6C			Median	Q3	Q1	n			Median	Q3	Q1	n		Mixed-effects analysis			Bonferroni
					0.05	0.59615	0.85505	0.4183	10		0.05	0.112	0.26295	0	17		Time vs group	<0,0001		0.05	0.0009
					0.1	0.6508	0.89005	0.31945	10		0.1	0.2978	0.69445	0.18695	17		Time	0.1516		0.1	0.1505
					0.15	0.672	0.837225	0.367225	10		0.15	0.4275	0.73305	0.19065	17		Group	0.2049		0.15	0.2403
					0.2	0.71465	1	0.501325	10		0.2	0.4509	0.6854	0.2145	17					0.2	0.0438
					0.25	0.66535	0.8646	0.3018	10		0.25	0.5465	0.7027	0.2911	17					0.25	0.4276
					0.3	0.63045	0.7834	0.422475	10		0.3	0.4475	0.6407	0.3381	17					0.3	0.136
					0.35	0.6437	0.77385	0.370225	10		0.35	0.5643	0.68565	0.3596	17					0.35	0.7548
					0.4	0.4049	0.602975	0.28835	10		0.4	0.5823	0.82175	0.361	17					0.4	0.1174
					0.45	0.4723	0.649725	0.158925	10		0.45	0.5956	0.69195	0.44155	17					0.45	0.2252
					0.5	0.48665	0.6575	0.291675	10		0.5	0.5095	0.7945	0.45555	17					0.5	0.3836
					0.55	0.39795	0.622475	0.31145	10		0.55	0.5812	0.7378	0.4848	17					0.55	0.2023
					0.6	0.276	0.651525	0.194325	10		0.6	0.4766	0.7098	0.3147	17					0.6	0.1256
					0.65	0.3922	0.495125	0.20695	10		0.65	0.6403	0.78275	0.4299	17					0.65	0.0226
					0.7	0.32215	0.4274	0.205875	10		0.7	0.5413	0.7374	0.44825	17					0.7	0.0035
					0.75	0.26165	0.3483	0.174975	10		0.75	0.6045	0.8867	0.49105	17					0.75	<0,0001
					0.8	0.30855	0.460725	0.218325	10		0.8	0.6078	0.70015	0.455	17					0.8	0.058
					0.85	0.2815	0.623475	0.127275	10		0.85	0.7031	0.83775	0.34255	17					0.85	0.0505
					0.9	0.3134	0.485975	0.030825	10		0.9	0.5339	0.7263	0.26585	17					0.9	0.0664
					0.95	0.19375	0.590275	0.0858	10		0.95	0.285	0.56065	0.0603	17					0.95	0.8436
					1	0.2838	0.683575	0.05775	10		1	0.5443	0.70045	0.3027	17					1	0.2116
		Muscle fatigue measured with EMG: Gastrocnemius Medialis Less Affected Leg
		Unit	Figure Number		Cerebral Palsy						Typically Developed						Statistical Test			Post hoc test
		EMG Fatigue Index	6D			Median	Q3	Q1	n			Median	Q3	Q1	n		2way ANOVA			Bonferroni
					0.05	0.8091	1	0.458075	10		0.05	0.2814	0.5005	0.006	17		Time vs group	<0,0001		0.05	0.0092
					0.1	0.77145	0.872525	0.533925	10		0.1	0.3068	0.66265	0.09105	17		Time	0.4892		0.1	0.0022
					0.15	0.68985	0.85115	0.287625	10		0.15	0.4919	0.55735	0.2738	17		Group	0.3848		0.15	0.1744
					0.2	0.6643	0.80135	0.271975	10		0.2	0.5332	0.80515	0.2522	17					0.2	0.8809
					0.25	0.4778	0.8667	0.2081	10		0.25	0.4691	0.72445	0.19145	17					0.25	0.7608
					0.3	0.52885	1	0.2473	10		0.3	0.3771	0.6897	0.20045	17					0.3	0.2861
					0.35	0.53745	0.737075	0.46285	10		0.35	0.5042	0.6242	0.19995	17					0.35	0.0703
					0.4	0.5972	0.821225	0.2509	10		0.4	0.4126	0.6897	0.29855	17					0.4	0.5295
					0.45	0.48635	0.6472	0.3634	10		0.45	0.4939	0.72275	0.2873	17					0.45	0.7204
					0.5	0.49085	0.6194	0.24775	10		0.5	0.5829	0.8423	0.42295	17					0.5	0.2336
					0.55	0.6401	0.683	0.2761	10		0.55	0.605	0.7305	0.45255	17					0.55	0.5948
					0.6	0.43215	0.61105	0.252075	10		0.6	0.5394	0.791	0.2502	17					0.6	0.1925
					0.65	0.3994	0.558925	0.246925	10		0.65	0.5971	0.8649	0.4363	17					0.65	0.0246
					0.7	0.3534	0.59905	0.273375	10		0.7	0.6289	0.78035	0.42725	17					0.7	0.0469
					0.75	0.3942	0.4451	0.187575	10		0.75	0.4696	0.69415	0.2355	17					0.75	0.2466
					0.8	0.371	0.47325	0.103725	10		0.8	0.5207	0.69145	0.40575	17					0.8	0.0524
					0.85	0.3335	0.505975	0.17905	10		0.85	0.4755	0.57425	0.2502	17					0.85	0.3494
					0.9	0.1465	0.3382	0.07025	10		0.9	0.6774	0.85655	0.4374	17					0.9	0.0007
					0.95	0.13015	0.56875	0.00615	10		0.95	0.5459	0.7639	0.33825	17					0.95	0.0295
					1	0.23015	0.501675	0.08645	10		1	0.4739	0.766	0.308	17					1	0.0298
